# Supplementary material for: Mutation rate, selection, and epistasis inferred from RNA virus haplotypes via neural posterior estimation
Source: Virus Evol. 2023 May 20;9(1):vead033. doi: 10.1093/ve/vead033 (PMC10256221; doi:10.1093/ve/vead033)
Supplement: vead033_Supp [file vead033_supp.zip]

Archive with 1 entries (1 files):
- suppl_data/Supplementary materials.docx
